# Supplementary material for: Social networks and risk of delayed hospital arrival after acute stroke
Source: Nat Commun. 2019 Mar 14;10:1206. doi: 10.1038/s41467-019-09073-5 (PMC6418151; doi:10.1038/s41467-019-09073-5)
Supplement: Supplementary file 5 — Source Data [file 41467_2019_9073_MOESM5_ESM.csv]

	study_id	late_arrival	sex	age	blackrace	edu_years	median.inc	uninsured	married	living_alone	resp_nihss	stroke_side	stroke_area	aphasia	no_ems_arrival	charlson	short_blessed	phq9_total_score	given_tpa	network_size	constraint	effective_size	mean_degree	kin_prop	age_sd	IQVsex	IQVrace	no_exercise_prop
1	15	1	0	29	1	16	52.477	0	0	0	1	NA	4	0	0	0	4	2	0	8	39.0599002621882	4.75	5	0.375	17.4355957741627	0.4375	0	0.25
2	16	1	1	79	0	14	53.362	0	1	0	5	1	2	0	0	3	3	1	0	9	39.4866770912693	3.25	8	0.777777777777778	11.200198410941	0.987654320987654	0	0.888888888888889
3	17	1	0	75	0	12	58.425	0	1	0	4	NA	4	0	0	3	2	0	0	4	66.9444444444445	2.25	3	0.75	11.9268604418766	1	0	1
4	19	0	0	69	0	12	48.906	0	1	0	13	1	3	0	0	2	4	10	1	7	48.466676205604	2.88461538461539	5.42857142857143	0.428571428571429	14.0526221921814	0.979591836734694	0	0.571428571428571
5	20	1	1	59	1	10	38.863	1	0	1	3	0	2	0	1	1	0	9	0	3	92.5925925925926	1	2	1	32.0468407179241	0.888888888888889	0	0.666666666666667
6	23	1	1	56	1	10	33.226	0	1	0	1	0	2	0	1	2	2	0	0	10	32.3111265432099	4.4	6.4	0.7	14.9220195237329	1	0.225	0.7
7	24	0	0	79	0	12	64.37	0	0	0	3	1	2	0	0	3	2	2	1	7	33.9184746877055	5.76923076923077	2.28571428571429	0.285714285714286	12.0830459735946	0.816326530612245	0	0.428571428571429
8	25	1	0	76	0	8	40.097	0	0	0	7	1	1	0	0	4	2	3	0	5	62.340877914952	1.88888888888889	4	1	12.5896783120142	0.64	0	0
9	26	0	1	62	0	12	47.191	1	1	0	4	1	2	0	0	2	2	9	1	11	34.9503495213645	3.6	8.6	0.8	15.4016593622606	0.84	0	0.6
10	27	1	0	64	1	12	20.945	0	0	0	3	NA	4	1	1	3	6	0	0	5	62.0880987811791	2.625	3.2	0.4	8.14248119432891	0.64	0	0.8
11	29	0	1	54	1	14	32.825	1	1	1	2	NA	4	0	1	1	6	1	0	10	37.3473340880091	2.90625	7.6	0.3	13.532265967761	1	0	0.5
12	30	1	1	57	0	14	44.684	1	0	0	5	NA	4	0	1	1	0	1	0	4	62.4897959183673	2.85714285714286	1.5	1	19.1376592090046	0	0	0.75
13	31	0	1	65	0	18	44.684	0	0	0	2	0	1	0	0	3	2	15	0	10	32.4481668517747	6.35714285714286	4.8	0	10.4434987751551	0.96	0.4375	0.6
14	32	1	1	53	1	15	33.289	1	1	0	0	1	2	0	1	1	0	5	0	8	43.9271917717339	2.16666666666667	7	0.875	19.5959179422654	1	0	0
15	33	0	0	69	0	14	40.772	0	1	0	3	1	1	0	0	3	5	3	1	5	58.7391170459953	2.88888888888889	3.2	0.4	8.04363102087608	0.64	0	0.6
16	34	1	0	62	1	14	32.825	0	0	0	3	0	2	0	1	2	2	0	0	4	78.5289115646258	1.66666666666667	2.5	0.75	6.07590871118606	0	0	0.75
17	35	1	0	79	1	18	32.825	0	0	0	2	1	1	0	0	6	3	6	0	11	33.9115123196024	5.28947368421053	7.8	0.1	6.50555318341355	0	0	1
18	36	1	1	53	0	12	31.716	0	0	1	12	NA	4	1	1	2	2	1	0	6	56.679375	2.4	4.33333333333333	0.666666666666667	6.05805249234438	0.888888888888889	0	1
19	37	0	1	50	0	12	34.061	1	1	0	10	1	3	0	1	0	4	1	1	9	41.4041635915786	2.53333333333333	7.55555555555556	0.666666666666667	16.679161982679	0.888888888888889	0	0.111111111111111
20	38	0	0	82	1	15	33.289	0	0	1	1	0	1	0	0	6	4	4	0	9	27.1970395688657	7.25	2.88888888888889	0.333333333333333	16.583961462141	0.395061728395062	0	0.555555555555556
21	39	0	1	57	1	10	55.262	0	0	0	3	NA	4	0	0	1	0	14	1	10	36.3234686948968	3.71052631578947	6.6	0.8	11.6471264934985	1	0	0.4
22	40	1	0	63	1	15	54.242	0	0	0	3	2	2	0	1	3	0	7	0	4	66.9444444444445	2.25	3	1	4.57347424467075	0	0	0.5
23	41	1	1	47	0	12	74.325	0	0	0	1	NA	4	0	1	1	0	0	0	6	44.8942111279774	3.90909090909091	2.66666666666667	0	5.27888877195444	1	0.347222222222222	0.666666666666667
24	42	0	1	69	1	14	30.29	0	0	1	1	NA	4	0	0	5	0	6	0	14	35.15077697101	3.4	9	0.4	18.6097346091292	0.84	0	0.1
25	43	1	1	59	0	16	51.513	1	0	0	3	1	1	0	0	1	0	13	0	3	75.1234567901235	2	1.33333333333333	0	7.37111479583199	0.888888888888889	0	0.333333333333333
26	44	1	0	72	0	16	32.42	0	0	1	5	1	2	0	1	4	2	2	0	12	35.0612941575457	4.05263157894737	8.6	0	11.9819308405059	0.96	0.6	0.5
27	45	0	0	48	0	14	55.745	1	1	0	5	NA	4	0	1	5	2	0	0	4	72.2206278344671	1.75	2.5	0.75	21.4864298259778	0.75	0	0.25
28	46	0	0	37	0	16	49.323	0	0	1	1	0	2	0	0	0	0	3	0	15	30.2326458157227	6.4	5	0.4	14.3561833368065	0.84	0	0.5
29	47	0	1	35	0	15	54.459	1	0	0	0	NA	4	0	1	0	0	0	0	2	88.8888888888889	1.5	1	1	16.9705627484771	0	0	1
30	48	0	1	45	0	16	62.233	0	1	0	0	NA	4	0	0	0	4	0	1	18	36.1886694842188	2.31578947368421	8.8	0.4	16.5827889357879	0.64	0	0.4
31	49	0	1	76	0	15	65.484	0	1	0	2	1	1	0	0	6	2	1	1	14	32.6534786189203	6.81578947368421	4.2	0.4	9.05845216113413	0.96	0.225	0.8
32	50	0	0	83	0	12	48.906	0	0	1	0	1	2	0	0	6	0	1	1	10	32.3690623940477	6.94444444444444	3.8	0.3	21.1029223884592	0.64	0	0.3
33	51	0	0	49	1	12	30.825	0	0	0	9	1	2	0	1	1	6	3	1	7	48.2954202391016	1.85714285714286	6	0.857142857142857	15.2096460620664	0.979591836734694	0	0.571428571428571
34	52	0	0	67	1	12	23.835	0	0	0	3	2	1	0	1	2	6	1	0	8	43.1966096623835	2	7	0.75	14.1263431725472	0.4375	0	0.625
35	53	0	1	61	0	14	34.122	1	1	0	13	1	1	0	0	4	0	3	1	10	35.8466842470797	4.73529411764706	7.8	0.6	20.3349726115161	1	0	0.5
36	54	0	1	53	0	12	49.844	1	0	1	4	0	1	1	1	1	4	6	0	9	39.3247222703529	4.56666666666667	6.44444444444444	0.888888888888889	5.55492059863531	0.987654320987654	0	0.666666666666667
37	55	1	0	80	1	14	30.592	0	0	1	5	NA	4	0	0	6	0	0	0	3	85.25	1.7	2	0.666666666666667	11.8462370959446	0.888888888888889	0	1
38	56	1	1	76	1	14	30.825	0	0	0	5	NA	4	0	0	6	6	5	0	7	50.2488745693765	1.96153846153846	5.42857142857143	0.857142857142857	8.39500985563391	0.979591836734694	0	0.142857142857143
39	57	0	1	62	0	14	43.21	0	1	0	2	NA	4	0	1	5	0	3	0	11	38.4371771856891	3.14285714285714	8.2	0.8	17.1710350428984	0.96	0	0.4
40	58	0	0	72	0	16	59.379	1	1	0	0	NA	4	0	0	3	0	0	1	23	35.1462131519274	5.2	6	0.4	12.2152000029108	0.64	0	0.3
41	59	0	0	74	0	16	42.798	1	1	0	1	1	2	0	1	3	0	1	1	12	29.1064157888455	7.78947368421053	3.2	0	6.6206746886804	0	0	0.8
42	60	1	1	59	1	10	20.945	1	0	1	3	0	2	0	0	1	4	7	0	5	65.8605806327161	2.5625	2.8	0.4	8.08084154033477	0.96	0	0.8
43	61	0	1	78	0	16	38.863	0	1	0	1	1	1	0	0	7	0	2	1	13	39.4563491277305	4.3125	5.8	0.6	12.5259730160974	0.96	0.225	0.4
44	62	0	0	70	0	16	31.486	0	1	0	0	NA	4	0	0	3	0	1	0	17	35.7260055301623	4	8	0.4	13.5273385737509	0.96	0	0.9
45	63	0	1	61	0	12	142.881	1	1	0	0	NA	4	0	0	2	0	6	1	9	36.6806278270925	4.55555555555555	8	0.222222222222222	10.1980390271856	0.888888888888889	0	0.222222222222222
46	64	0	0	72	0	18	41.722	0	1	0	0	NA	4	0	0	3	0	0	1	5	64.0327312909617	1.94444444444444	3.6	0.8	15.3839743456191	0.96	0	0.2
47	65	0	1	64	0	12	40.541	0	1	0	2	NA	4	0	1	3	3	9	1	11	37.5663411061801	4.92857142857143	7	0.2	11.6599980941489	0.36	0	0.9
48	66	0	0	45	1	12	20.945	1	0	0	0	0	2	0	0	0	2	1	1	5	62.9640740740741	1.6	4	0.6	17.3147336104255	0.64	0	0.2
49	67	1	1	77	0	15	77.154	0	0	1	3	1	2	0	1	4	4	2	0	9	39.148757826602	2.73529411764706	7.77777777777778	0.444444444444444	13.4886783801989	0.987654320987654	0	0.555555555555556
50	68	1	0	68	0	15	30.29	0	0	1	2	0	2	0	0	3	0	15	0	4	59.0249433106576	3	1.5	0	22.0756275863979	0	0	0.5
51	69	0	0	67	0	14	68.121	1	1	0	1	1	1	0	0	2	0	4	1	7	49.1458094163421	2.66666666666667	5.42857142857143	0.571428571428571	10.3473023859684	0.979591836734694	0	0.857142857142857
52	70	1	1	53	0	12	78.521	0	0	0	2	1	2	0	1	2	4	3	0	2	112.5	1	1	0	0	0	0	0.5
53	71	1	1	47	1	14	33.226	0	1	0	1	NA	4	0	0	0	2	1	0	4	68.4467120181406	2.5	1.5	0	2.64575131106459	1	0.46875	0.75
54	72	0	1	74	1	15	30.602	0	1	0	0	NA	4	0	0	6	4	0	0	7	41.2716049382716	5	2.85714285714286	0.428571428571429	10.0569805181703	0.816326530612245	0.306122448979592	0.857142857142857
55	73	1	0	47	0	10	42.672	0	1	0	2	1	2	0	0	0	0	9	0	5	58.5868007925621	3	2.4	0.6	12.7200628929263	0.96	0.6	0.2
56	74	0	0	81	0	12	52.477	0	0	1	1	NA	4	0	0	10	6	0	0	15	35.8480278784232	5.08823529411765	5.6	0.6	16.695807857064	0.84	0	0.1
57	75	1	0	84	0	12	48.906	0	0	0	2	0	2	0	0	5	0	8	0	2	112.5	1	1	1	17.6776695296637	0	0	1
58	76	1	1	64	0	16	106.212	0	0	1	0	1	1	0	1	3	6	20	0	3	62.6736111111111	2.375	0.666666666666667	0.333333333333333	1.15470053837925	0	0	1
59	77	0	1	71	0	14	32.086	0	0	1	1	NA	4	0	1	7	2	4	0	0	NA	NA	0	NA	NA	NA	NA	NA
60	78	1	1	47	1	12	32.825	1	0	0	2	0	2	0	0	0	2	24	0	1	100	1	1	1	NA	0	0	0
61	79	1	1	39	1	12	22.575	0	0	1	0	1	2	0	0	2	4	26	0	2	112.5	1	1	0	2.12132034355964	0	0.625	1
62	80	0	0	79	0	14	75.493	1	1	0	5	1	3	0	0	6	0	0	1	11	38.5073801959178	5.65625	4.6	0.4	19.6450648110046	1	0	0.6
63	81	0	1	44	0	10	34.96	0	1	0	1	1	2	0	0	1	6	18	1	7	47.2002637352288	2.57142857142857	6	0.714285714285714	18.3912505077304	0.816326530612245	0	0.428571428571429
64	82	0	0	86	0	15	49.323	0	0	0	1	1	2	0	0	5	0	9	0	7	48.7737645189568	2.34615384615385	6	0.714285714285714	15.2955019843214	0.979591836734694	0	0
65	83	0	0	65	1	12	33.289	1	0	0	10	1	2	0	0	2	0	0	1	6	50.2518861454047	3.16666666666667	3.33333333333333	0.333333333333333	17.8185296812055	1	0	0.833333333333333
66	84	1	0	53	0	10	32.21	0	1	0	0	NA	4	0	0	1	2	11	0	6	52.7715192043896	2.94444444444444	4.33333333333333	1	19.984160394339	0.555555555555555	0	0.666666666666667
67	85	1	0	65	0	14	40.772	0	1	0	0	0	2	0	1	3	6	6	0	5	64.8	1	4	1	14.2828568570857	0.96	0	0
68	86	1	1	50	0	14	33.289	1	0	1	3	NA	4	0	0	2	0	0	0	5	62.2496220710506	2.5	3.2	0.6	9.96493853468249	0.96	0	1
69	87	0	0	75	0	18	64.37	0	0	1	1	NA	4	0	1	8	4	11	1	8	37.4226354453627	5.68181818181818	3	0.125	11.5356590003098	0	0	0.625
70	88	1	1	59	1	16	20.227	1	0	1	0	1	2	0	0	1	6	3	0	4	75.2072704081633	1.25	3	1	4.11298755975102	1	0	0.5
71	89	0	1	87	0	14	38.792	0	0	1	3	1	1	0	0	4	6	1	1	7	49.6729326777976	1.76923076923077	6	0.857142857142857	11.8160504238535	0.979591836734694	0	0.142857142857143
72	90	0	1	66	0	12	30.602	0	0	1	0	0	2	0	0	7	0	10	1	5	60.872085048011	2.38888888888889	3.2	0.4	12.1037184369102	0.96	0.4	0.2
73	92	1	1	55	0	14	47.193	0	1	0	1	1	2	0	0	3	0	2	0	8	42.6210742918654	2.75	6.5	1	18.4540936225156	0.75	0	1
74	93	0	1	68	0	16	65.219	1	0	1	7	NA	4	0	0	4	6	8	1	4	72.1116201582674	2	3	0.75	5.25198375219624	0.75	0.46875	1
75	94	1	0	56	1	16	67.583	1	1	0	3	0	2	0	0	1	5	25	0	7	46.0439155000843	3.14285714285714	6	0.571428571428571	19.4287464978107	0.816326530612245	0.306122448979592	0.857142857142857
76	95	0	0	81	0	16	55.262	1	0	0	2	0	2	0	0	7	2	0	0	9	38.1185414292665	5.15625	4.88888888888889	0.555555555555556	19.442936449461	0.691358024691358	0	0.777777777777778
77	96	0	0	66	0	16	45.217	1	0	1	1	1	1	0	0	3	0	1	1	18	34.3598491013287	6.23529411764706	5	0.4	18.0557777764103	0.64	0	0.8
78	97	1	0	36	0	14	85.643	1	0	0	1	1	1	0	1	0	0	10	0	6	48.4704419319168	3.66666666666667	3	0.333333333333333	18.4788167009326	0.888888888888889	0.347222222222222	0.166666666666667
79	98	0	0	74	0	16	55.262	0	1	0	0	1	2	0	1	3	6	0	0	18	36.6770999453473	4.45833333333333	8.6	0.2	6.81175454637056	1	0	0
80	99	0	0	73	1	14	26.023	1	0	1	2	NA	4	0	0	4	2	2	0	7	47.3702443940539	2.42857142857143	6	0.857142857142857	16.8565375193975	0.816326530612245	0	0.285714285714286
81	100	1	1	71	0	14	75.715	0	1	0	0	1	1	0	1	4	6	3	0	6	57.205874341767	2.27777777777778	5	0.833333333333333	12.1449578014911	0.888888888888889	0	0.5
82	101	0	1	59	0	14	66.6	1	1	0	2	1	2	0	1	1	2	5	1	14	34.6855206675119	6.3235294117647	4	0.4	14.742229591664	1	0	0.5
83	102	1	1	60	0	12	34.826	0	0	1	11	NA	4	0	0	2	2	5	0	5	64.8	1	4	1	11.1892805845595	0.96	0	0.8
84	103	0	1	38	0	12	69.873	1	1	0	1	NA	4	0	1	0	5	0	1	6	54.8652560963167	1.66666666666667	5	1	14.8279016272252	0.888888888888889	0	0.333333333333333
85	104	1	1	75	0	15	52.438	0	1	0	5	0	1	1	1	4	2	4	0	16	38.188244047619	3.625	6.6	0.6	11.0070684360349	0.96	0	0.6
86	105	1	0	87	1	18	30.825	0	0	1	2	1	2	0	0	7	4	6	0	9	37.8933905525277	3.55555555555556	8	0.777777777777778	6.96803928150319	0.987654320987654	0	0.111111111111111
87	106	0	1	58	0	14	51.141	1	1	0	4	1	2	0	0	4	0	1	1	7	48.6813080297929	2.58333333333333	6	0.428571428571429	18.5112578358864	0.979591836734694	0.612244897959184	0
88	107	0	0	48	1	15	28.349	0	0	0	3	1	2	0	0	1	4	4	0	3	88.2469135802469	1.33333333333333	2	1	14.5258390463339	0.888888888888889	0	1
89	108	1	0	47	1	15	30.825	0	0	0	1	0	2	0	1	0	0	3	0	24	35.4599728108264	5.66666666666667	5.8	0.3	16.5499244711267	0.36	0.725	0.3
90	109	1	1	62	0	14	47.27	0	1	0	3	NA	4	0	1	5	4	3	0	8	39.3629321878156	4.5	4.75	0.625	13.8351261029929	0.9375	0.2734375	0.625
91	110	0	0	66	0	15	55.745	0	1	0	1	0	2	0	0	5	0	2	0	4	73.6421130952381	1.5	3	0.75	19.4679223339318	0.75	0	0.25
92	111	0	1	41	1	12	37.187	0	0	0	4	1	2	0	0	0	4	1	1	2	112.5	1	1	1	33.9411254969543	1	0	0
93	112	0	0	45	0	16	43.335	0	1	0	0	1	1	0	0	0	0	2	0	20	34.9572486343817	4.52631578947368	7.2	0.4	12.1659817158794	0.96	0	0.2
94	113	1	1	54	1	10	20.227	0	0	0	7	1	3	0	0	1	0	0	0	4	64	2.5	3	0	0.957427107756338	1	0	0
95	114	0	0	64	0	16	53.362	0	0	0	8	0	2	0	0	6	0	11	0	4	67.3724489795918	2.5	2	0.5	21.1817531537563	0.75	0	0.25
96	115	1	0	91	0	16	79.072	0	0	1	5	1	2	0	0	6	6	1	0	10	33.8605483302093	6.16666666666667	5.4	0.5	15.1953940389843	0.84	0	0.8
97	116	1	0	31	1	10	26.023	0	0	0	11	1	2	0	0	1	4	2	0	4	76.5625	1	3	0.75	11.6153633893506	1	0	0.5
98	117	1	0	51	0	15	50.543	1	1	0	0	NA	4	0	0	1	0	3	0	4	73.6421130952381	1.5	3	0.5	2.51661147842358	0.75	0	0.75
99	118	0	0	56	0	16	54.205	0	0	1	3	1	2	0	0	4	0	3	0	11	36.5544184156314	3.86666666666667	8	0.2	15.0440095128334	1	0	0.2
100	119	1	0	84	1	12	38.792	1	0	1	3	1	2	0	0	4	0	0	0	11	36.7325637813665	3.90625	9	1	5.6332347131407	1	0	0.6
101	120	0	0	40	1	12	30.29	1	0	0	5	1	2	0	1	2	0	2	0	4	75.2072704081633	1.25	3	1	20.704266871026	0.75	0	0
102	121	0	0	50	0	12	42.798	0	0	0	2	NA	4	0	1	3	0	4	1	11	35.2176311474977	3.8421052631579	9	0.7	12.9017655983805	0.96	0	0.9
103	122	1	0	82	0	18	34.768	0	0	1	4	0	2	0	0	4	6	0	0	15	30.6355782769489	6.42105263157895	5.8	0.3	16.793186449007	1	0	0.2
104	123	1	0	63	1	16	33.226	0	1	1	2	1	2	0	0	6	2	22	0	5	47.2331065759637	3.6	1.6	0.2	24.8092724601106	0.96	0	0
105	125	0	1	42	0	16	38.863	0	1	0	0	NA	4	0	1	0	0	0	1	15	38.0232490938182	6.16666666666667	4.4	0.3	9.39562545963694	0.96	0	0.4
106	127	1	0	54	0	10	32.86	1	1	0	8	NA	4	0	1	2	6	16	0	5	64.2469135802469	1.2	4	1	12.0291313069565	0.96	0	0.8
107	128	1	0	42	1	12	30.29	0	1	0	2	NA	4	0	0	0	2	3	0	5	66.5226718488035	1.83333333333333	3.2	1	19.3209730603818	0.96	0	0.8
108	129	0	0	41	0	14	32.86	0	1	0	5	1	2	0	1	3	2	7	1	10	36.9700630307498	5.30769230769231	7.6	0.3	13.3287492119687	1	0	1
109	130	1	1	59	1	12	26.023	1	0	0	4	1	2	0	1	1	4	1	0	5	64.8	1	4	0.8	9.07193474403338	0.96	0	0.8
110	131	0	1	51	0	18	71.272	0	1	0	1	NA	4	0	1	2	2	1	0	12	32.8214778228764	5.4	6.6	0.3	9.67298643990917	1	0.225	0.6
111	132	0	1	63	1	12	20.945	0	0	0	2	1	2	0	0	4	4	11	1	5	63.9340277777778	2.375	2.8	0.2	9.85900603509299	0.96	0.7	0.6
112	133	1	0	67	0	18	83.321	0	1	0	1	0	2	0	1	2	2	0	0	8	39.1163548752834	6.10714285714286	2	0.375	13.5611489891072	0.75	0	0.25
113	134	0	0	54	1	12	28.349	1	0	1	1	NA	4	0	0	1	6	7	1	7	48.2628813913406	3.13636363636364	6	0.857142857142857	22.8431504790719	0.816326530612245	0	0.428571428571429
114	135	0	1	89	0	12	40.541	1	0	1	1	0	2	0	0	4	4	0	0	9	38.2815982817452	3.77777777777778	6.66666666666667	0.777777777777778	23.5637433358964	0.987654320987654	0	0.111111111111111
115	137	1	1	21	1	14	38.792	1	0	0	1	0	2	0	1	0	2	5	0	8	39.6033372364012	5.06666666666667	3.5	1	19.0563075421986	1	0.46875	0.625
116	139	0	0	65	0	18	78.532	0	1	0	2	0	1	1	0	8	6	5	0	7	44.9644746787604	3.57142857142857	5.14285714285714	0.571428571428571	17.4492461291653	0.816326530612245	0	0.428571428571429
117	140	1	0	79	0	12	75.715	0	0	1	1	0	1	0	1	3	0	6	0	3	79.7309027777778	2.125	1.33333333333333	1	17.3493515728975	0	0	1
118	141	1	0	77	0	14	78.521	0	1	0	1	1	2	0	0	4	4	4	0	9	36.6942733457019	5.26666666666667	4.88888888888889	0.333333333333333	20.2051973511767	0.888888888888889	0	0.333333333333333
119	142	0	1	61	0	14	40.541	0	1	0	0	1	1	0	0	3	2	3	0	6	57.6114159426917	2.61111111111111	4	1	21.6209774678821	0.888888888888889	0	0.666666666666667
120	143	1	1	59	0	10	60.189	0	1	1	0	NA	4	0	1	3	4	3	0	4	63.7152777777778	2.5	2	0.25	5.31507290636732	1	0	1
121	144	0	1	54	0	10	38.792	1	0	1	3	NA	4	0	1	3	6	3	1	4	69.4320436507936	2	2.5	0.75	12.1518174223721	0.75	0	0.75
122	145	0	0	57	1	12	35.013	0	1	0	1	0	2	0	0	2	4	3	1	6	53.6428477727179	2.31818181818182	5	0.666666666666667	8.45379599154526	0.555555555555555	0	0.833333333333333
123	146	0	1	32	1	12	33.289	0	0	0	0	NA	4	0	1	1	4	12	0	4	76.5625	1	3	1	10.8742815854658	0.75	0	0.25
124	147	0	0	72	0	12	53.362	1	0	1	2	1	1	0	0	3	0	2	1	5	62.1234567901235	1.8	4	0.8	12.7945300812496	0.64	0	0.6
125	148	0	0	77	1	10	26.023	0	0	1	5	0	2	0	1	5	6	7	0	11	25.4446391668394	8.42105263157895	2.6	0.1	13.614126650081	0.64	0	0.1
126	149	1	0	48	1	12	26.023	0	0	0	5	1	1	0	0	0	2	11	0	5	39.1059027777778	4.1875	1.2	0	19.9072850986768	0.96	0	0.6
127	150	0	0	72	0	16	41.722	0	1	0	3	0	2	0	0	3	3	1	1	6	52.6995884773663	3.77777777777778	2.66666666666667	0.333333333333333	16.0717142831747	0.888888888888889	0	0.666666666666667
128	151	1	1	87	0	12	55.262	0	0	1	2	NA	4	0	0	5	6	1	0	5	65.4727458112875	2.1875	3.2	0.4	9.97914491994847	0.96	0	0.2
129	152	0	0	45	0	10	56.306	0	1	0	6	1	1	0	1	1	0	6	0	9	38.3571338429236	4.6875	6.22222222222222	0.555555555555556	16.0008680320093	0.888888888888889	0.246913580246914	0.555555555555556
130	153	1	0	84	0	10	49.323	0	0	1	5	1	1	0	1	4	4	2	0	6	57.6347060086037	2.11111111111111	5	1	19.4293592277254	0	0	0
131	154	0	0	25	1	16	48.47	0	0	0	7	0	2	0	0	0	NA	0	0	13	36.697817077575	2.44444444444444	9	0.7	16.0485374896143	0.96	0.725	0.1
132	155	0	1	59	0	14	60.257	0	1	0	5	0	2	0	1	1	NA	0	0	8	43.446838284494	2.56666666666667	7	0.125	3.73210013646089	0.9375	0	0.25
133	156	0	1	46	0	18	114.214	0	1	0	3	NA	4	0	0	0	0	0	0	21	36.4570676461586	6.16666666666667	4.2	0.6	11.0196793661764	0.96	0	0.6
134	157	0	0	41	0	18	80.879	0	1	0	3	1	1	0	0	0	0	1	0	10	32.2652613308698	6.73333333333333	4.8	0.5	13.1419599417709	0.96	0	0.8
135	158	0	1	56	0	10	69.34	0	1	0	1	1	3	0	0	2	5	2	1	8	45.3116461248142	2.03571428571429	7	1	10.4599576617553	0.75	0	0.125
136	159	1	1	53	0	12	41.722	0	0	1	4	NA	4	0	0	1	3	1	0	5	62.9849735449736	1.6	4	1	17.079227148791	0.64	0	0.6
137	160	0	0	30	1	14	59.918	0	0	0	0	1	1	0	1	1	4	4	0	8	38.880378785276	4.75	4.75	0.25	3.16227766016838	0.75	0	0.125
138	161	0	1	58	1	10	52.477	0	0	1	0	NA	4	0	0	1	6	6	0	8	42.1581946642823	3	6.5	0.625	12.4556355575642	0.75	0	0.125
139	162	1	1	67	0	14	31.615	0	0	0	4	NA	4	0	1	3	0	3	0	9	40.2695408039282	2.96428571428572	8	1	5.16666666666667	0.987654320987654	0	0.888888888888889
140	163	0	0	76	0	18	82.198	0	0	0	3	0	2	0	0	3	0	2	0	11	34.5075357416197	4.1	9	0.6	14.9056290634705	0.64	0	0.1
141	164	0	0	64	1	12	28.349	0	0	0	0	1	1	0	0	3	2	0	1	9	40.314862331579	2.79166666666667	7.33333333333333	0.333333333333333	15.8333333333333	0.888888888888889	0	0
142	165	1	1	36	0	12	69.576	0	1	0	1	NA	4	0	1	0	0	2	0	4	79.1388888888889	1.9	2.5	0.25	2.94392028877595	1	0	0.75
143	166	0	1	83	0	12	59.379	0	1	0	1	0	2	0	0	4	3	2	0	6	54.5405698398123	1.83333333333333	5	0.666666666666667	18.8750275937988	0.555555555555555	0.625	0.166666666666667
144	167	0	0	87	0	12	53.776	0	0	1	2	1	1	0	0	5	0	3	1	9	28.3776769967246	7.43333333333333	2	0.333333333333333	12.3367112491314	0.691358024691358	0	0.888888888888889
145	168	1	1	78	0	18	95.269	0	1	0	1	NA	4	0	0	4	2	0	0	6	56.7106526195297	3.22222222222222	3	0.666666666666667	12.3881663964715	0.888888888888889	0	0.666666666666667
146	169	0	0	63	0	15	68.565	0	0	0	9	NA	4	0	0	3	0	8	1	1	100	1	1	0	NA	0	0	0
147	170	0	1	52	0	12	85.681	0	1	0	5	NA	4	0	0	2	2	1	0	11	37.7697789835139	4	7.8	0.6	10.115444736749	0.96	0.525	0.1
148	171	0	1	91	0	12	51.513	0	1	0	1	1	2	0	1	5	2	0	0	4	76.5625	1	3	1	26.5643871878624	1	0	0
149	172	0	0	83	1	8	56.306	0	0	0	0	0	2	0	1	5	4	0	0	7	47.4293509070295	2.58333333333333	6	0.285714285714286	9.03169023889928	0.979591836734694	0	0.857142857142857
150	173	0	1	27	0	14	40.097	0	0	0	1	1	2	0	1	0	0	6	0	10	32.9477955828905	5.7	6.6	0.4	12.8931506364167	0.64	0.225	0.6
151	174	1	1	61	0	18	130.044	0	1	0	3	1	1	0	1	2	0	2	0	2	112.5	1	1	1	2.12132034355964	0	0	1
152	175	1	0	25	1	12	39.02	1	0	0	2	NA	4	0	1	1	6	8	0	3	75	2	2	0.333333333333333	1.52752523165195	0.888888888888889	0	1
153	176	0	0	70	0	14	46.45	0	1	1	0	1	2	0	0	4	2	1	0	7	41.5600202605697	4.96153846153846	3.14285714285714	0.285714285714286	12.9963364801302	0.489795918367347	0	0.142857142857143
154	177	0	0	50	0	16	58.28	0	1	0	7	2	2	0	0	1	0	0	1	8	43.3122846108981	1.875	7	0.75	26.2501700674763	1	0	0.875
155	178	0	1	51	0	18	96.38	0	1	0	3	NA	4	0	0	3	4	0	0	2	88.8888888888889	1.5	1	1	4.94974746830583	0	0	0.5
156	179	0	0	80	0	16	52.7	0	1	0	0	2	1	0	0	4	3	0	0	23	37.5955963677176	3.56666666666667	9	0.6	10.5245744173656	0.96	0	0.3
157	180	0	1	68	1	16	32.42	0	1	0	1	1	2	0	0	2	0	1	1	10	36.6428325340952	6.06666666666667	4.2	0.2	8.00069441430624	0.84	0.525	0.5
158	181	0	0	48	1	15	28.897	0	0	0	7	1	2	0	0	1	0	11	0	5	58.8244660003919	2.61111111111111	3.6	0.4	10.0747208398049	0.96	0.7	0.2
159	182	0	0	88	0	12	42.535	0	0	1	6	1	1	0	0	12	2	0	0	9	39.283761053441	2.67647058823529	6.88888888888889	0.777777777777778	28.7971835042557	0.691358024691358	0	0.444444444444444
160	183	0	1	65	0	14	40.945	0	1	0	6	NA	4	0	1	3	0	3	1	8	43.5314885359275	1.625	7	1	11.8132794527418	0.9375	0	0.5
161	184	0	0	88	0	12	55.5	0	0	0	1	1	1	0	0	7	0	16	0	4	74.3273635985006	1.85714285714286	2.5	0.75	4.08248290463863	0.75	0	1
162	185	0	1	58	0	16	76.338	0	1	0	5	1	2	0	1	1	0	8	0	6	44.841939090451	4.16666666666667	2.33333333333333	0.5	15.1580561638578	1	0.625	0.666666666666667
163	186	0	0	69	0	15	48.906	0	0	1	0	1	2	0	0	2	0	4	1	13	34.1982581703705	6.76470588235294	4.6	0.4	16.1041747520463	0.84	0	0.6
164	187	0	0	80	0	12	75.85	0	1	0	1	0	1	1	1	4	4	1	1	10	34.8448317800046	4.60526315789474	8.2	0.9	12.6968937583612	0.96	0	0.8
165	188	0	1	19	1	10	33.226	1	0	0	0	0	2	0	0	0	2	0	1	8	43.3031913339974	1.875	7	0.875	5.9985117201805	0.75	0	0.75
166	189	0	0	73	0	12	85.681	0	0	0	6	1	1	0	0	3	0	0	0	10	33.3744686431063	5	6.6	0.6	9.45398211219895	0.84	0	0.3
167	190	0	1	59	0	15	38.792	0	1	0	1	0	2	0	0	7	4	0	1	3	74.1111111111111	2.1	1.33333333333333	0.333333333333333	7.50555349946513	0	0.555555555555555	1
168	192	0	0	64	1	10	33.226	0	0	1	3	1	2	0	1	2	4	0	0	11	34.2347619122812	6.58333333333333	5	0.6	20.1287522381957	0.96	0.225	0.3
169	193	1	1	63	0	14	33.289	1	0	0	0	1	2	0	0	9	4	0	0	3	61.1111111111111	2.33333333333333	0.666666666666667	0.333333333333333	12.1655250605964	0.888888888888889	0	0.333333333333333
170	194	0	1	68	0	18	72.786	0	0	1	0	1	2	0	0	2	2	5	1	11	21.5545900651927	9.0625	1.4	0.3	12.8948740892565	0.96	0.225	0.5
171	195	1	1	73	1	12	43.598	0	1	0	3	0	2	0	0	4	4	0	0	11	29.5676523735727	7.2	4.4	0.4	14.7888847149172	1	0	0.3
172	196	0	1	55	0	12	59.918	0	0	0	1	1	1	0	0	2	4	0	1	5	55.9040798611111	3.0625	2.4	0.8	11.6533257055658	0.64	0	0.4
173	197	0	1	53	0	16	93.593	0	0	0	1	1	2	0	0	1	0	3	0	5	52.8532235939643	3	3.2	0.4	2.77488738510232	0.96	0	1
174	198	0	1	75	0	18	58.07	0	1	0	0	0	1	0	0	9	0	0	1	6	57.98174038884	1.7	5	1	14.2185325074941	1	0	0.333333333333333
175	199	0	0	41	0	16	56.472	0	0	0	1	NA	4	0	1	0	0	4	0	9	36.3647762345679	4.875	5.11111111111111	0.444444444444444	12.6699557133314	0.987654320987654	0.246913580246914	0.333333333333333
